# Supplementary material for: Investigating the Cellular Uptake of Model Nanoplastics by Single-Cell ICP-MS
Source: Nanomaterials (Basel). 2023 Feb 1;13(3):594. doi: 10.3390/nano13030594 (PMC9920308; doi:10.3390/nano13030594)
Supplement: Supplementary file 1 [file nanomaterials-13-00594-s001.zip]

Archive with 1 entries (1 files):
- nanomaterials-2127064-supplementary.pdf
